# Supplementary material for: Antioxidants and Exercise: A Redox-Informed Framework for Training Adaptation, Performance, and Recovery
Source: Antioxidants (Basel). 2026 Apr 7;15(4):456. doi: 10.3390/antiox15040456 (PMC13113188; doi:10.3390/antiox15040456)
Supplement: Supplementary file 1 [file antioxidants-15-00456-s001.zip]

Archive with 1 entries (1 files):
- antioxidants-4223872-supplementary.pdf
